# Supplementary material for: Anxiety and depression in newly diagnosed patients with inflammatory bowel disease (the IBSEN III study) compared with the general population in Norway
Source: J Crohns Colitis. 2026 Mar 4;20(3):jjag021. doi: 10.1093/ecco-jcc/jjag021 (PMC13016783; doi:10.1093/ecco-jcc/jjag021)
Supplement: jjag021_Supplementary_Data [file jjag021_supplementary_data.zip]

Archive with 4 entries (4 files):
- XXXMain_manuscript_clean_0212225.docx
- XXXSUPPLI-1.DOC
- 27-Feb-2026_082508_SUPPLI~1.DOC
- Suppl_data_02122025.docx
